# Supplementary material for: Screening of candidate regulators for cellulase and hemicellulase production in Trichoderma reesei and identification of a factor essential for cellulase production
Source: Biotechnol Biofuels. 2014 Jan 28;7:14. doi: 10.1186/1754-6834-7-14 (PMC3922861; doi:10.1186/1754-6834-7-14)
Supplement: Additional file 1 — Transcriptional profiling data of the putative regulatory genes. Gene identifiers are as in T. reesei database version 2.0. Functional Interpro domain identifiers are as in InterPro database. Fold changes (log2 scale compared to uninduced control culture at a corresponding time point), signal intensities (log2 scale) and significance test (R package limma, P <0.01, log2 fold change >0.4) are shown for the genes. 1 indicates induction and −1 repression. The intensity of the red color and blue color indicates the strength of positive and negative fold changes, respectively. Color scales of yellow, red and green indicate different intensities of signals, red represents the strongest signals and green the weakest signals. AV1, 1% Avicel cellulose; AV0.75, 0.75% Avicel cellulose; BE, enzymatically hydrolyzed steam-exploded bagasse; BO, ground bagasse; BS, steam-exploded bagasse; SO, sophorose; SP, steam-exploded spruce; WH, steam-exploded wheat straw; XB, birch xylan; XO, oat spelt xylan. [file 1754-6834-7-14-S1.xlsx]

## Sheet: Additional file 1
Gene Id	Construct	Interpro Ids	Interpro Definition	Fold change	Fold change	Fold change	Fold change	Fold change	Fold change	Fold change	Fold change	Fold change	Fold change	Fold change	Fold change	Fold change	Fold change	Fold change	Fold change	Fold change	Fold change	Fold change	Fold change	Fold change	Fold change	Fold change	Fold change	Fold change	Fold change	Fold change	Fold change	Fold change	Significance	Significance	Significance	Significance	Significance	Significance	Significance	Significance	Significance	Significance	Significance	Significance	Significance	Significance	Significance	Significance	Significance
				BO 0h	BO 6h	BO 17h	BS 0h	BS 6h	BS 17h	BE 0h	BE 6h	BE 17h	XO 17 h	XB 0h	XB 6h	XB 17h	AV1 0h	AV1 6h	AV1 17h	AV0.75 0h	AV0.75 6h	AV0.75 17h	WH 0h	WH 6h	WH 17h	SP 0h	SP 6h	SP 17h	SO 0h	SO 6h	SO 17h	SO 41h	BO 0h	BO 6h	BO 17h	BS 0h	BS 6h	BS 17h	BE 0h	BE 6h	BE 17h	XO 17 h	XB 0h	XB 6h	XB 17h	AV1 0h	AV1 6h	AV1 17h	AV0.75 0h
26163	pMH9	IPR001138; IPR007219	Fungal transcriptional regulatory protein, N-terminal; Fungal specific transcription factor	-0.061177	-0.205189	0.0749	-0.593623	-0.775537	-0.489839	-0.298483	-0.488699	0.0597696	-1.13804	-0.473633	-1.25935	-1.42867	0.194124	0.524321	0.247379	0.338896	1.04519	0.921175	0.39769	0.556683	0.92089	0.287024	0.923136	0.87198	0.0609707	1.3244	1.51267	0.925719	0	0	0	-1	-1	-1	0	-1	0	-1	-1	-1	-1	0	1	0	0
121121	pMH10	IPR001138	Fungal transcriptional regulatory protein, N-terminal	0.0836076	1.00253	0.76812	0.175945	0.96278	0.921114	0.628291	1.21918	0.99005	0.710589	-0.189643	0.237231	-0.379988	-0.0349186	0.656772	0.443802	-0.141851	0.965921	0.500801	0.303335	1.26174	1.52694	-0.255847	0.746835	1.11178	0.120215	0.514577	1.05155	1.19706	0	1	1	0	1	1	1	1	1	1	0	0	0	0	1	1	0
70351	pMH11	IPR001138	Fungal transcriptional regulatory protein, N-terminal	0.246567	0.18787	0.543356	-0.235316	-0.511	0.0266776	0.258697	0.412957	0.632491	0.795475	-0.523433	-0.802183	-1.0988	-0.275016	0.246635	0.308997	-0.304779	0.545262	0.606773	0.258656	0.791614	1.34128	-0.33379	0.714811	1.15221	-0.557482	0.565281	0.944271	1.27339	0	0	1	0	-1	0	0	1	1	1	-1	-1	-1	0	0	0	0
102499	pMH12	IPR001138; IPR007219;	Fungal transcriptional regulatory protein, N-terminal; Fungal specific transcription factor	0.328297	0.0847172	0.966038	-0.195657	-0.402286	0.266346	0.0329579	-0.188747	0.356305	-0.0928014	-0.318817	-0.0780591	-0.264273	-0.229925	1.60283	2.35841	0.146403	1.51108	3.40018	0.683309	-0.453621	1.15858	0.487453	-0.37137	1.11072	-0.164742	1.75998	2.73625	1.78136	0	0	1	0	0	0	0	0	0	0	0	0	0	0	1	1	0
62244	pMH13	IPR001138; IPR007219	Fungal transcriptional regulatory protein, N-terminal; Fungal specific transcription factor	0.30773	0.559266	0.89385	-0.157936	0.393328	0.461889	-0.306663	0.239027	0.514271	0.843613	-0.478557	-0.150339	-0.349842	-0.318167	-0.0443834	0.347292	-0.0686017	-0.177045	0.432507	-0.092709	0.73699	1.56985	-0.408292	0.356513	1.13659	-0.484088	0.170223	0.712668	0.577423	0	1	1	0	0	1	0	0	1	1	-1	0	0	0	0	0	0
111742	pMH14	IPR001138	Fungal transcriptional regulatory protein, N-terminal	-0.156064	-0.250084	0.0260951	-0.320027	-0.315993	0.00531055	0.260939	0.456097	0.339853	0.0500064	-0.816166	-1.12637	-0.350019	-0.91373	0.0828445	-0.220403	-0.696482	0.314515	0.639871	-0.782739	-0.0769626	1.18205	-1.28552	-0.0550342	0.617985	-1.005	0.227146	0.213083	0.0258609	0	0	0	0	0	0	0	1	0	0	-1	-1	0	-1	0	0	0
77513	pMH15	IPR007219	Fungal specific transcription factor	0.0213423	-0.00456036	0.201382	-0.277637	-0.512784	-0.11999	-1.04044	-1.26887	-0.152151	-1.03136	-0.13232	-0.0733415	-0.553913	0.00933202	-0.118736	0.278363	0.102367	1.00107	0.52284	-0.193772	0.110612	-0.433328	0.165759	0.699328	0.729476	0.164877	1.00418	0.97075	0.86344	0	0	0	0	-1	0	-1	-1	0	-1	0	0	-1	0	0	0	0
105263	pMH16	IPR001138	Fungal transcriptional regulatory protein, N-terminal	0.432093	0.206009	0.121911	0.420353	0.161025	0.154052	1.11499	0.906888	0.561804	0.257364	-0.0416148	-0.011457	-0.274392	-0.0186345	0.0426922	0.0675454	0.065558	0.028986	0.0553262	0.210535	0.172607	0.606738	-0.0521568	0.201806	0.414101	0.371267	0.313752	0.851404	0.767746	1	0	0	1	0	0	1	1	1	0	0	0	0	0	0	0	0
112524	pMH17	IPR001138; IPR007219	Fungal transcriptional regulatory protein, N-terminal; Fungal specific transcription factor	-0.0134936	-0.132044	-0.024186	-0.360055	-0.547066	-0.362711	-0.261361	-0.402349	0.0586846	-0.140535	-0.31378	-0.35751	-0.382344	-0.0434483	-0.0642425	-0.109872	0.353078	0.38091	0.385981	0.278025	0.130449	-0.126793	0.159341	0.16403	0.224453	0.207336	-0.00693056	0.523004	0.382854	0	0	0	0	-1	0	0	-1	0	0	0	0	0	0	0	0	0
123668	pMH18	IPR000182	GCN5-related N-acetyltransferase	0.181508	0.574244	0.314928	0.811591	1.05569	0.742927	0.89727	1.63493	1.01535	0.181653	0.35437	0.70039	-0.251781	-0.0212583	0.222868	-0.136287	-0.0509144	0.673347	0.247871	0.490173	2.41535	2.15925	0.180418	1.64726	1.90356	-0.380409	0.715663	0.660321	1.00971	0	1	0	1	1	1	1	1	1	0	0	1	0	0	0	0	0
73792	pMH19	IPR001138	Fungal transcriptional regulatory protein, N-terminal	0.406624	0.666771	0.627341	0.16093	0.401497	0.504555	0.464844	0.655606	0.632977	0.492063	0.118293	-0.585059	-0.701531	0.0327135	0.146457	0.245531	0.0712663	0.592252	0.984432	-0.00425392	0.881432	1.61375	0.0140621	0.618055	1.14621	0.138464	0.7018	1.07664	0.917543	1	1	1	0	1	1	1	1	1	1	0	-1	-1	0	0	0	0
80291	pMH20	IPR001138; IPR007219;	Fungal transcriptional regulatory protein, N-terminal; Fungal specific transcription factor	0.160173	0.950949	1.04592	0.0449844	0.52389	0.761635	0.279858	0.69351	1.10635	1.0796	-0.0408726	0.628592	0.305002	0.0836431	0.0666013	0.758934	-0.187568	-0.0510666	0.765589	0.116665	2.02141	1.97495	0.109338	2.17751	2.20718	-0.0945192	0.0858022	0.737654	0.281282	0	1	1	0	1	1	0	1	1	1	0	1	0	0	0	1	0
107858	pMH21	IPR001138	Fungal transcriptional regulatory protein, N-terminal	0.162408	0.638281	0.758619	-0.355074	0.160841	0.151291	0.219129	0.63496	0.704272	-0.262221	-0.747227	-0.486433	-1.09166	-0.169382	0.60845	0.319024	-0.00814277	0.756378	0.786728	-0.0141282	0.649206	2.16626	-0.292404	0.748066	0.965632	-0.0832451	0.7877	0.969459	0.783629	0	0	0	0	0	0	0	0	0	0	0	0	-1	0	0	0	0
120120	pMH22	IPR000182	GCN5-related N-acetyltransferase	-0.158462	-0.144081	-0.181282	0.306946	0.195237	0.371851	0.783304	0.68556	0.226419	0.4934	0.387802	0.0650598	-0.671844	0.164063	0.472194	0.47986	-0.346145	0.773394	0.772025	0.147819	1.08453	0.903061	-0.0356729	0.367573	0.484804	-0.133837	0.530413	0.86364	1.14975	0	0	0	0	0	0	1	1	0	1	0	0	-1	0	1	1	0
47317	pMH24	IPR007219	Fungal specific transcription factor	0.332815	0.484013	0.682595	0.203926	0.281168	0.496098	0.265951	0.172134	0.545547	-0.0690166	0.144504	-0.0701091	0.21566	0.124593	0.20763	0.962675	0.0892248	0.340283	0.248027	0.0757287	1.54202	0.789171	-0.0702649	1.14247	0.584927	0.27192	0.566454	0.722982	0.280438	0	1	1	0	0	1	0	0	1	0	0	0	0	0	0	1	0
74765	pMH25	IPR001487; IPR000210	Bromodomain; BTB/POZ-like	0.182387	1.18349	0.927926	0.116558	1.45135	1.27398	0.790242	1.48724	0.937924	0.382702	0.0926427	1.06503	0.128093	-0.0821766	1.01898	0.775036	0.0327154	1.82323	1.04961	0.0807251	2.04136	1.86824	0.0722969	1.3927	1.61707	-0.0361917	1.36881	0.79632	0.277164	0	1	1	0	1	1	1	1	1	0	0	1	0	0	1	1	0
76677	pMH26	IPR001138; IPR007219;	Fungal transcriptional regulatory protein, N-terminal; Fungal specific transcription factor	0.281406	0.739409	0.761985	0.161098	0.798812	0.776741	0.576751	0.879562	0.83457	0.894721	0.0488813	-0.306968	0.0381895	-0.0707095	0.187437	0.315124	0.0620658	0.30814	0.295528	-0.167169	1.15303	1.20608	-0.0177173	0.867082	1.03871	0.369086	0.206433	0.399359	0.802193	0	1	1	0	1	1	1	1	1	1	0	0	0	0	0	0	0
55422	pMH27	IPR011009	Protein kinase-like domain	0.186186	0.68751	0.402317	0.166324	0.758058	0.519093	0.524427	0.719343	0.478921	0.830064	0.19019	0.323074	0.0991392	0.174871	0.661769	0.432182	-0.0995805	0.860548	0.64575	0.176015	1.0108	1.12536	-0.0771182	0.748725	1.14143	0.0801321	0.771279	0.353402	0.311366	0	1	1	0	1	1	1	1	1	1	0	0	0	0	1	1	0
121130	pMH28	IPR001138	Fungal transcriptional regulatory protein, N-terminal	0.0121551	0.572028	0.347412	-0.0631407	0.607463	0.472638	0.560542	1.05053	0.574845	0.227475	-0.417719	-0.592159	-0.691589	-0.46923	0.239452	-0.111811	-0.320648	0.321695	0.579613	-0.020951	1.56548	1.58217	-0.356152	0.886282	1.1883	-0.465508	0.185087	0.514871	0.378629	0	1	0	0	1	1	1	1	1	0	-1	-1	-1	-1	0	0	0
122523	pMH29	IPR001138	Fungal transcriptional regulatory protein, N-terminal	0.294484	1.90169	2.19728	0.152707	0.98819	1.32904	0.384529	1.06683	1.20577	0.749322	0.388419	0.920904	1.46604	-0.00657796	-0.351549	2.52813	-0.0724827	0.149064	1.57387	0.185599	3.11317	1.84826	0.32695	2.97085	1.55914	0.308837	-0.197602	1.27805	0.532037	0	1	1	0	1	1	0	1	1	1	0	1	1	0	0	1	0
123019	pMH30	IPR000719	Protein kinase, catalytic domain	-0.13059	0.328525	0.530932	-0.169194	0.200847	0.339281	0.1142	0.183384	0.610139	0.36286	0.191559	-0.951853	-0.00997516	0.317425	0.381036	0.143735	-0.500314	0.505392	0.50487	-0.158441	0.335525	1.5598	-0.420279	0.448828	1.10817	-0.414185	0.469329	1.00606	0.903385	0	0	1	0	0	0	0	0	1	0	0	-1	0	0	0	0	0
54703	pMH32	IPR007087	Zinc finger, C2H2 type	-0.271172	-0.145485	-0.202251	-0.115767	-0.423417	-0.526817	-0.378261	-0.684465	-0.0927984	-1.35261	-0.0584238	-0.314107	-0.711659	0.146395	0.130511	-0.403626	0.132217	0.596001	0.476225	0.214336	0.679874	0.799177	-0.132062	0.617625	0.385979	0.00143492	0.704106	0.547637	-0.0400946	0	0	0	0	-1	-1	0	-1	0	-1	0	0	-1	0	0	0	0
56077	pMH33	IPR001138	Fungal transcriptional regulatory protein, N-terminal	-0.192776	0.666791	0.905395	-0.13259	0.562977	0.872726	-0.315746	0.278152	0.728644	-0.774238	-0.127273	0.54383	0.278715	-0.0632934	0.786652	0.529711	0.0761869	1.25539	0.88515	-0.14858	0.797951	1.24915	-0.344382	1.04987	0.805564	-0.0316596	0.929173	0.909419	0.345708	0	1	1	0	1	1	0	0	1	-1	0	1	0	0	1	1	0
60215	pMH34	IPR001138	Fungal transcriptional regulatory protein, N-terminal	0.146004	0.659978	0.705976	-0.541315	-0.706153	-0.0852965	-0.213637	-0.236109	0.367809	0.38645	-0.515011	-0.703309	-0.314347	-0.0971847	0.0694337	0.0423902	0.159834	0.514357	0.211252	0.455398	0.444331	0.726726	0.330364	0.881466	1.04701	-0.259452	0.590313	0.529235	0.557478	0	1	1	-1	-1	0	0	0	0	0	-1	-1	0	0	0	0	0
66966	pMH35	IPR001680	WD40 repeat	-0.203868	0.183903	0.213526	-0.303468	-0.0350673	-0.0526703	-0.39588	-0.0474024	0.243839	-0.0273136	-0.333005	-0.394645	0.00128728	-0.217938	0.0806768	-0.00349112	-0.118916	0.206112	0.260567	-0.0906492	0.158775	-0.110765	-0.0721685	0.289222	0.0238033	0.0723962	0.203158	0.373555	0.244364	0	0	0	0	0	0	0	0	0	0	0	0	0	0	0	0	0
64608	pMH36	IPR001680	WD40 repeat	0.117015	0.254593	0.21265	-0.0880982	0.166688	0.0683147	-0.0557901	-0.0214278	0.318313	-0.126169	-0.0346094	0.265694	-0.101323	-0.00337525	0.257626	0.223292	-0.0539909	0.214529	-0.099326	-0.264232	0.0994108	0.113831	-0.148455	0.304574	0.207658	0.15925	0.522974	0.233463	0.0794914	0	0	0	0	0	0	0	0	0	0	0	0	0	0	0	0	0
81972	pMH37	IPR001251; IPR011074	Cellular retinaldehyde-binding/triple function, C-terminal; Cellular retinaldehyde-binding/triple function, N-terminal	0.0674775	0.367836	0.498732	0.0743126	0.510391	0.607359	-0.348336	0.0138268	-0.113085	0.409341	0.105641	0.09505	0.0533289	0.0442884	0.094361	0.328121	0.0477892	0.45582	0.428671	0.036455	0.977263	0.33363	0.0902216	1.03568	0.958439	-0.188942	0.452413	0.446536	0.237229	0	0	1	0	1	1	0	0	0	1	0	0	0	0	0	0	0
108381	pMH8	IPR001138	Fungal transcriptional regulatory protein, N-terminal	0.244045	-0.0348568	-0.621321	-0.0209787	-0.540344	-0.37471	0.23547	0.190157	-0.194419	-0.709513	-0.335896	-0.900503	-0.834315	-0.00249582	0.188085	0.115066	0.0418572	1.80979	1.1198	-0.143108	2.12814	0.975049	-0.339821	1.10464	0.765016	-0.166431	1.62772	1.52148	1.28386	0	0	-1	0	-1	0	0	0	0	-1	0	-1	-1	0	0	0	0
[truncated: 41 more columns]
